# Supplementary material for: An EST-based analysis identifies new genes and reveals distinctive gene expression features of Coffea arabica and Coffea canephora
Source: BMC Plant Biol. 2011 Feb 8;11:30. doi: 10.1186/1471-2229-11-30 (PMC3045888; doi:10.1186/1471-2229-11-30)
Supplement: Additional file 8 — Annotation of selected differentially expressed genes in coffee EST libraries according to hierarchical clustering analysis. Excel file containing the annotation of genes with differential expression profile in coffee EST libraries according to hierarchical clustering analysis. Worksheet CA: C. arabica contigs; Worksheet CC: C. canephora contigs. Libraries: Tissues and organs used in the libraries construction; Nomenclature: code of the library; Contig ID: Contig number; Annotation: automatic annotation based in AutoFACT results. [file 1471-2229-11-30-S8.XLS]

## Sheet: CA
Libraries	Nomenclature	Contig ID	Annotation
Non embriogeni calli +2,4 D	CA1, IC1, PC1
		13751	Cyc02/ Antimicrobial protein/ Defensin like-protein
		4415	Chitinase class III
		1073	Osmotin
		12450	Chitinase class III
		15067	Major allergen Mal d
		14275	Metallothionein
		7699	Pathogenesis related protein PR-1
		11947	Chitinase class I basic
		4048	Expansin-related/ putative blight-associated protein p12
		10780	Germin-like protein
		6612	Desiccation-related protein
		7952	Osmotin
		10106	Beta 1,3 glucanase
		14042	Germin-like protein
		9277	Chitinase class I basic
		8710	Osmotin
		3000	Chitinase class I basic
		8279	Beta 1,3 glucanase
		16375	ABA/WDS induced protein
		3399	Cyclophilin
		16467	Osmotin
		4204	Gibberellin 7-oxidase
		52	Cytochrome P450
		13876	Cyc02/ Antimicrobial protein/ Defensin like-protein
		4318	Thaumatin
		3160	Thaumatin
		12178	Cyc02/ Antimicrobial protein/ Defensin like-protein
		11529	Expansin-related/ putative blight-associated protein p12
		12528	Photosystem I subunit XI precursor
		9035	Glutamine synthetase
		6727	Chlorophyll a/b binding protein
		6586	Chlorophyll a/b binding protein
		9782	Chalcone synthase
		12659	Germin-like protein
		13946	Sedoheptulose-1,7-bisphosphatase
Roots infected with nematodes	NS1
		3725	Chitinase class III
		11825	No Hits Found
		2027	No Hits Found
		9743	No Hits Found
		13384	No Hits Found
		13751	Cyc02/ Antimicrobial protein/ Defensin like-protein
		4362	No hits found
		16715	Major allergen Mal d
		1783	Fructose-bisphosphate aldolase-like protein
		9074	Apyrase-like protein
		3372	Glutathione S-transferase
		14908	Nonsymbiotic hemoglobin
		12075	Cyclophilin
		2092	Cysteine protease inhibitor family protein
		13074	S-adenosyl-L-methionine synthetase
		5003	Elogation factor 1 alpha
		6031	Heat shock protein 70
		11360	Peroxisomal-coenzyme A synthetase
		12726	No hits Found
		843	Calmodulin
		16356	Ribosomal protein S27-like protein
		5876	Aminotransferase 2
		2331	Glyceraldehyde-3-phosphate dehydrogenase B
Hypocotyls treated with BTH (acibenzolar S-methyl)	CL2
		16715	Major allergen Mal d
		1835	No Hits Found
		16012	Metallothionein-1-like protein
		15965	Class I chitinase
		6809	Polyubiquitin
		6134	Cyc02/ Antimicrobial protein/ Defensin like-protein
		7468	BURP domain-containing protein
Non-embryogenic calli	CA1
		15395	Protein disulfide isomerase
		3121	Eukaryotic initiation factor 4A
		15948	Jacalin/ Mannose-glucose-specific lectin
		7316	Phosphate transporter
		3974	Chitinase class III
		5347	Major allergen Mal d
		2256	Pyrophosphate-fructose 6-phosphate 1-phosphotransferase
		14240	Inorganic phosphate transporter
		12804	Fructose-bisphosphate aldolase
		5673	Enolase
		15492	Dnaj protein
		11332	Heat shock protein 70
Embriogenic calli	EA1, IA1, IA2
		13751	Cyc02/ Antimicrobial protein/ Defensin like-protein
		4415	Chitinase class III
		1073	Osmotin
		12450	Chitinase class III
Suspension cells treated with aluminum	RT8
		12850	Pectin methylesterase
		10519	Endo-beta-1,4-D-glucanase
		16284	RNA and export factor-binding protein
		13787	Cytochrome P450, family 87
		671	Ferritin
		2801	Putative cytochrome P450
		8981	Putative 60S ribosomal protein L1
		420	40S ribosomal protein S2
		6649	Cysteine protease
		15067	Major allergen Mal d
Germinating seeds (whole seeds and zygotic embryos)	EM1,SI3
		8284	Aldo/keto reductase, auxin induced
		3009	Beta-mannosidase enzyme
		9276	Wali7, aluminum-induced protein-like protein; glutamine amidotransferase
		7157	Cytochrome P450
		8736	Urate oxidase
		13573	Thiamin biosynthetic enzyme
		16467	Osmotin
		4204	Gibberellin 7-oxidase
		52	Cytochrome P450, family 87
Stems infected with Xyllela sp.	RX1
		10180	Catalase
		8041	S-adenosylmethionine decarboxylase
		5169	Triacylglycerol lipase
		3641	Vacuolar-processing enzyme precursor (VPE)
		2092	Cysteine protease inhibitor family protein
		13074	S-adenosylmethionine synthetase
		6134	Cyc02/ Antimicrobial protein/ Defensin like-protein
		7468	BURP domain-containing protein
		5096	BURP domain-containing protein
		7548	No hits found
		1035	Amino acid permease
		1440	No hits found
		17535	No hits found
		2856	3-ketoacyl-coa thiolase
Leaves infected with leaf miner and coffee leaf rust	RM1
		4350	Chloroplast pigment-binding protein CP26
		300	Photosystem I subunit III precursor
		6314	Chlorophyll a-b binding protein 21
		10238	PSI reaction center subunit II
		1635	LHCA2 (Photosystem I light harvesting complex
		11353	NADPH:protochlorophyllide oxidoreductase
		3425	Arabinogalactan protein
		5488	Tubulin
		17426	Proline-rich protein
		9112	GDSL-motif lipase/hydrolase-like
		8722	Xyloglucan endotransglucosylase-hydrolase XTH7
Leaves	LV4, LV5, LV8, LV9
		2100	Plastid fructose 1,6 bisphosphate aldolase
		6370	Chlorophyll a/b binding protein
		1979	Chlorophyll a/b-binding protein
		8315	Chloroplast drought-induced stress protein, plastid thioredoxin
		14244	Chlorophyll a/b-binding protein
		10029	Chlorophyll a/b-binding protein CP24
		5145	Oxygen-evolving enhancer protein 1
		7671	Oxygen-evolving enhancer protein 2
		10119	Chloroplast carbonic anhydrase
		7566	Plastid fructose 1,6 bisphosphate aldolase
		16773	Patatin-like protein
		8605	Thiamin biosynthetic enzyme
		4213	Chalcone synthase
		10840	Isoflavone reductase
		16444	Lipoxygenase
		11353	NADPH:protochlorophyllide oxidoreductase
		11126	Chlorophyll a/b binding protein
		12496	Chlorophyll a/b binding protein
		5612	Chlorophyll a/b binding protein
Flower Buds in different development stages	FB1, FB2, FB4
		8577	WAX2, gloossy1, ECERIFERUM 3
		3757	Lipase-like protein
		5663	Glyoxal oxidase-related
		7076	No hits found
		4148	No hits found
		5092	No hits found
		13892	Desiccation-related protein
		7516	Putative heavy-metal-associated protein
		14889	Glyoxal oxidase-related
		2243	No Hits found
		8162	Alcohol dehydrogenase
		6042	Lipid transsfer protein
Flower Buds + Pinheads fruits + fruits at different stages	FR1, FR2
		2089	Polyphenol oxidase
		12252	11S storage globulin
		5932	Chititnase class III
		14082	Miraculin
		1896	Chitinase
		13966	11S storage globulin
		5282	Homeodomain-leucine zipper protein
		15837	Wali7, aluminum-induced protein-like protein; glutamine amidotransferase
		2926	Protein translation factor Sui1
		405	No hits found
		16384	Cathepsin B-like cysteine protease
		5011	Alcohol dehydrogenase
Roots with BTH (acibenzolar S-methyl)	RT5
		6193	Mal d, PR10
		3850	Conserved expressed protein
		14088	No hits found
		4764	No hits found
		6335	SEC14 cytosolic factor family protein
		13067	Bet IV family
		2511	ADP-ribosylation factor
		2801	Cytochrome P450
		6075	Prephenate dehydratase family protein
		4675	40S ribosomal protein S11
		2827	Chaperonin 60 alpha subunit, rubisco subunit binding-protein
		13336	Ubiquitin-conjugating enzyme
		1783	Fructose-bisphosphate aldolase-like protein
		7234	Glyceraldehyde-3-phosphate dehydrogenase
		3256	Beta-mannosidase enzyme
Primary Embriogenic calli	PA1
		13384	Glycine-rich protein
		13751	Cyc02/ Antimicrobial protein/ Defensin like-protein
		9074	Apyrase
		3372	Glutathione S-transferase isoform
		14908	Non-symbiotic hemoglobin
		12075	Cyclophilin
		12677	Small Glycine rich proteins AMP - GBR5
		12938	Hydroxyproline-rich glycoprotein
		4999	No Hits
		15015	Glutathione S-transferase
		1163	Aldo/keto reductase AKR
		34	Glutathione S-transferase
		16467	Osmotin
		4204	Gibberellin 7-oxidase
		14275	Metallothionein
		7699	Pathogenesis related protein PR-1
		11947	Chitinase class I
		4048	Expasin/ blight-associated protein p12 precursor
		10780	Germin-like protein
		13876	Cyc02/ Antimicrobial protein/ Defensin like-protein
		4318	Thaumatin
		3160	Thaumatin
		12178	Cyc02/ Antimicrobial protein/ Defensin like-protein
		11529	Expasin/ blight-associated protein p12 precursor
Suspension cells treated with BTH, Brassinosteroids and NaCl	CB1 and CS1
		5011	Alcohol dehydrogenase
		35	Small Glycine rich proteins AMP - GBR5
		10753	Small Glycine rich proteins AMP - GBR5
		14749	Small Glycine rich proteins AMP - GBR5
		16172	Small Glycine rich proteins AMP - GBR6
		12194	Small Glycine rich proteins AMP - GBR7
		8863	Small Glycine rich proteins AMP - GBR8
		15294	Small Glycine rich proteins AMP - GBR9
		4362	Small Glycine rich proteins AMP - GBR10
		16715	Major allergen Mal d
		1835	Extensin-like protein
		16012	Metallothionein
		13370	Sucrose synthase
		13520	Small Glycine rich proteins AMP - GBR5
		5072	ECERIFERUM 1
		5297	Cysteine protease inhibitor
		8082	Universal stress protein
		5769	Universal stress protein
		11771	Polygalacturonase
		865	Pectate lyase
		12677	Small Glycine rich proteins AMP - GBR5
		12938	Hydroxyproline-rich glycoprotein
		5329	Small Glycine rich proteins AMP - GBR5
		14296	Acid phosphatase
		6649	Cysteine protease
		15067	Major allergen Mal d
		14275	Metallothionein
Plantlets and leaves treated with araquidonic acid	AR1, LP1
		3093	Metallothionein
		3648	Metallothionein
		2929	Metallothionein
		3725	Class II chitinase
		1058	Cysteine proteinase inhibitor like protein
		405	No hits
		16384	Cysteine protease, cathepsin
		2331	Glyceraldehyde-3-phosphate dehydrogenase)
		4675	40S ribosomal protein S11
		771	Lipid transfer protein
		9214	Jasmonate ZIM-domain protein 1
		867	ABA_WDS; ABA/WDS induced protein
		12903	Plastohydroquinone:plastocyanin oxidoreductase iron-sulfur protein
		16296	Photosystem II subunit
		6297	Chloroplast protein 12
		6562	Aquaporin
		6290	No hits found
		15711	Ubiquitin carrier protein
		436	Quinone oxidoreductase-like protein
		1435	No Hits Found
		8778	No hits found
		10126	Small glycine rich protein
		16418	Beta tubulin
		757	Chloroplast photosystem II psbr
		10400	SEP1 (STRESS ENHANCED PROTEIN 1); chlorophyll binding
		1865	Class III chitinase
		807	Conserved expressed protein
		144	Conserved expressed protein
		17421	Ras-related protein Rab7
		3848	Cysteine protease inhibitor family protein
		10048	Peroxidase
		2246	Proline-rich extensin
		16878	Peroxidase
		1089	Small glycine rich proteins
		3317	Small glycine rich proteins
		202	Metallothionein
		5345	Cysteine protease inhibitor family protein
		5955	Metallothionein
		2479	Cysteine protease
		756	Phosphorylase
		13363	Metallothionein
		1691	ABA/WDS induced protein
		2094	S-adenosyl methionine synthase-like
Well watered field plants	SS1
		10434	60S ribosomal protein L5
		2300	C3HC4-type RING finger
		2130	Stress-induced hydrophobic peptide
		386	Drought-induced protein sdi-6
		9564	NADPH-dependent mannose 6-phosphate reductase
		15205	F-box protein
		10656	Beta amylase
		14127	Miraculin-like protein
		3011	Photosystem II 22 kda protein
Water stressed plants (pool of tissues)	SH2
		8744	Ferric reductase-like transmembrane
		13998	Early light inducible protein/ Elip2 chlorophyll sensor
		4389	Early light inducible protein/ Elip2 chlorophyll sensor
		13838	Catalase
		5581	Rubisco activase
		14729	Rubisco activase
		5564	PSI-E subunit of photosystem I
		5612	Chlorophyll A/B binding protein
		113	No hits found
		12129	NADPH-dependent mannose 6-phosphate reductase
		10543	NADPH-dependent mannose 6-phosphate reductase
		1691	ABA_WDS; ABA/WDS induced protein
		2094	S-adenosyl methionine synthase-like

## Sheet: CC
Libraries	Nomenclature	Contig ID	Annotation
Early stage seeds - 18 weeks after pollination	SE2
		7690	40S ribosomal protein S8-like protein
		6944	Anion-transporting atpase
		168	Conserved Hypothetical Protein
		3907	Beta-1,3-glucanase
		147	CONSTANS-like protein 1
		774	60S ribosomal protein L4/L1
		1589	Jasmonate ZIM-domain protein 1
		3574	40S ribosomal protein S29
		20	3'(2'),5'-bisphosphate nucleotidase
		1308	40S ribosomal protein S12
		192	60S ribosomal protein L12
		2539	No hits found
		6212	RING finger protein
		336	Glutaredoxin-related protein
		316	No hits found
		6498	Pleiotropic drug resistance protein 1/ ABC transporter 2
		5131	Ethanolamine-phosphate cytidylyltransferase
		1368	Phosphoglycerate dehydrogenase-like protein
		205	Transcription initiation factor IIE, alpha subunit
		567	RING finger protein
		3130	Conserved hypothetical protein
		1330	RNA binding protein/ agenet domain-containing protein
		1228	ATP:citrate lyase
		3806	No hits found
		7909	Conserved hypothetical protein
		296	Conserved hypothetical protein
		2488	Protease inhibitor/seed storage/lipid transfer protein (LTP)
		6280	Tubby-like F-box protein/ phosphoric diester hydrolase/
		2822	Tyrosine/dopa decarboxylase
		5027	CID9 (CTC-Interacting Domain 9); RNA binding / protein binding
		184	Retrotransposon protein, putative, Ty3-gypsy
		100	DTW domain containing protein
		1047	Farnesyl protein transferase subunit B/ Serine Threonine kinase
		964	No hits found
		98	HAD-superfamily phosphatase
		6961	Hydroxyproline-rich glycoprotein family
		2882	Groel-like chaperone, atpase
		2110	Class III chitinase
		3981	No hits found
		34	CCH (COPPER CHAPERONE)
		112	Calmodulin-binding protein-like
		5468	Mlo-related protein
		1159	Geranyl-diphosphate synthase
		23	No hits found
		10	DNA-binding family protein / remorin family protein
		614	Putative polyprotein
		1001	Amino acid transporter
		1403	Cc-nbs-lrr resistance protein
		1395	Bzip transcription factor
		6010	No hits Found
		2205	Non-LTR retroelement reverse transcriptase-like
		823	U2 snrnp auxiliary factor
		2366	No hits Found
		2396	Conserved hypothetical protein
		8167	Polyadenylate-binding protein
		8166	N6-adenine-specific DNA methyltransferase
		8078	Single-stranded (ss) DNA-binding protein
		7039	Vacuolar H+-atpase C subunit
		6264	L-galactose dehydrogenase
		3639	Sphingosine-1-phosphate lyase
		1653	Beta-1,3-glucanase
		6843	SLL1 protein (S locus linked)
		181	No hits found
		1522	No hits found
		1518	No hits found
		1372	UDP-glucuronosyl/UDP-glucosyltransferase
		150	ORMDL family protein
		827	Conserved hypothetical protein
		518	Giberellin beta-hydroxylase/ 2OG-Fe(II) oxygenase superfamily
		4559	Laccase
		1976	Avr9/Cf-9 rapidly elicited protein
		7442	Glucan endo-1,3-beta-glucosidase
		4536	ABA_WDS; ABA/WDS induced protein
		7827	O-acetylserine(thiol)-lyase/ cytosolic cysteine synthase
		1355	Miraculin-like protein
		2911	Non-specific lipid transfer protein precursor
		123	No hits found
		146	No hits found
		99	Protein disulfide isomerase
		5504	Acyl carrier protein 1
		1519	60S ribosomal protein L32
		693	Phenylalanine ammonia lyase
		408	Carbonic anhydrase family protein
		4417	N-rich protein
		6466	Mob1-like protein
		4591	WRKY transcription factor
		1103	S-adenosyl-L-methionine synthetase-like
		3726	No hits found
		1953	No hits found
		2403	ADP-ribosylation factor
		3742	Class III chitinase
		3494	No hits found
		2495	Peroxidase
		1105	Ascorbate peroxidase
Middle stage seeds - 30 weeks after pollination	SE3
		4406	Aldose-1-epimerase-like protein
		7083	Alpha galactosidase
		3770	Vacuolar-processing enzyme
		2864	7S globulin precursor/ vicilin
		1564	No hits found
		6085	No hits found
		6863	S-adenosyl methionine synthase
		7276	Major allergen Mal d/ PR-10 like protein
		6096	Oleosin
		6595	Photoassimilate-responsive protein-related
		7425	Oleosin
		1491	Late embryogenesis-abundant protein
		1448	Dehydrin
		3165	Peroxidase
		7919	Late embryogenesis abundant protein-related
		409	Bet v I allergen
		5617	Chitinase/ POM1 like-protein
		4399	Alpha-expansin precursor
		364	Macrophage migration inhibitory factor family protein/ light-inducible protein ATLS1
		5953	No hits found
		300	Conserved Hypothetical protein/ fiber protein Fb34
		3255	Protein kinase
		1174	Conserved Hypothetical protein
		3544	TAXI-I/ Xylanase Inhibitor type I
		7789	O-methyltransferase
		511	Non specific lipid transfer protein
		5225	Permease family protein
		3066	RING-finger protein
		206	Proteasome-like protein alpha subunit
Late stage seeds - 42 and 46 weeks after pollination	SE4
		148	ADP ribosylation factor
		4394	Dnaj-like protein
		559	YTH family protein
		7508	Drought induced 19 protein/ Fiber protein Fb2
		8165	Aspartic proteinase
		3171	Alpha galactosidase
		5889	Hyoscyamine 6 beta-hydroxylase
		2069	Oleosin
		1646	Hairpin-induced 1-like protein/ NDR1/-HIN1-like 12
		1575	Late embryogenesis abundant
		5110	Octicosapeptide/Phox/Bem1p (PB1) domain-containing protein
		7494	EIN3-binding F-box protein
		6712	Molybdenum cofactor sulfurase family protein
		4793	BURP domain-containing protein
		5138	Chitinase class I
		808	Peroxin/ peroxisome biosynthesis protein
		2091	No hits found
		6811	No hits found
		3519	Chitinase class I
		4406	Aldose 1-epimerase
		7083	Alpha galactosidase
		3770	Vacuolar-processing enzyme precursor
		4522	Elongation factor 2
		1010	Ethylene-insensitive3-like1
		3429	Conserved hypothetical protein/ acyltransferase, WS/DGAT/MGAT
		6678	Beta-mannosidase
		63	Sm-like protein family
		1297	Conserved hypothetical proteiin
		6826	Flavanone 3-hydroxylase
		1581	Heat-shock protein
		149	Photosystem II protein D1
		7108	No hits found
		652	Non-specific lipid transfer protein-like
		5988	No hits found
		4254	Splicing factor, arginine/serine-rich protein
		1145	Major allergen Mal/ PR-10 like-protein
		1004	Pectate lyase
		7899	Fumarylacetoacetate hydrolase
		1866	Bet v I allergen
		2983	Membrane transport protein
		3288	No hits found
		2131	FYVE domain; Zinc-binding domain
		5145	Ribosomal protein L25
		3049	Histidinol dehydrogenase
		4861	Heat shock protein
		7965	Arginyl-trna synthetase
		6638	Early nodulin 93
		5638	Conserved hypothetical protein
		1070	Major allergen Mal/ PR-10 like-protein
		101	Conserved hypothetical protein
		2113	Aldo/keto reductase/ auxin-induced protein
		2100	Aldose-1-epimerase-like protein
		1585	No hits found
		1958	No hits found
		302	Curly/ Set domain containg protein
		6245	Mitochondrial inner membrane translocase
		47	Heat shock transcription factor HSF1
		1244	Conserved hypothetica protein
		7768	Cysteine proteinase
		7168	SEPALLATA3-like MADS-box
		676	SHATTERPROOF1-like MADS-box
		7276	Major allergen Mal/ PR-10 like-protein
		6096	Oleosin
		6595	Photoassimilate-responsive protein-related
		5887	2S albumin
		4069	11S storage globulin
		2553	Nonspecific lipid-transfer protein
		3776	Conserved hypothetical protein
		2650	Alpha galactosidase
		6917	Photoassimilate-responsive protein PAR-1b
		5024	Voltage-dependent anion channel
		7279	START domain containg protein/ phosphatidylcholine transfer protein
		811	Adenosine nucleotide translocator
		3901	Alcohol dehydrogenase
		7690	40S ribosomal protein S8-like protein
Leaves from water deficit stresses plants (drought tolerant clone)	SH3
		1367	Chlorophyll a/b-binding protein CP26
		2962	Chlorophyll a-b binding protein CP24
		6461	Serine-glyoxylate aminotransferase
		7328	Chloroplast photosystem II 22 kda
		7644	Galactinol synthase
		4703	Catalase
		901	ABA/WDS induced protein
		5170	No hits found
		4161	Glycine rich protein
		4176	Cysteine protease inhibitor family protein
		7844	Cysteine protease inhibitor family protein
		5963	Glutamate synthase (ferredoxin-dependent)
		6730	Cysteine protease inhibitor family protein
		459	No hits found
		3132	Glycine-rich protein
		3638	Plastid fructose 1,6 bisphosphate aldolase
		1670	Carbonic anhydrase
		1922	DNA-directed RNA polymerase/ sigma factor
		4291	Glycine-rich protein
		3051	Metallothionein
		7348	Glycine decarboxylase P subunit
		4633	Ftsh-like protein precursor
		2632	F-box family protein
		68	Major allergen Mal d
		3525	Cysteine proteinase
		7249	Acyl-coa binding protein
		4900	Abscisic stress ripening protein, cols dtress induced, ASR2
		6067	Light regulated protein Lir1
		7671	Copalyl diphosphate synthase
		6932	Alanine aminotransferase
		7366	50S ribosomal protein L1
		264	Chloroplast chlorophyll a/b binding protein
		4163	Chlorophyll a-b binding protein P4
		8097	(S)-2-hydroxy-acid oxidase/ glycolate oxidase
		7561	Late embryogenesis abundant protein
		213	Glutamine synthetase
		8057	Plastidic thioredoxin-like protein
		1022	Glyceraldehyde-3-phosphate dehydrogenase
		4536	Abscisic stress ripening protein, cols dtress induced, ASR2
		7827	Cysteine synthase/ O-acetylserine(thiol)-lyase
		7290	Catalase
		8246	Ribulose-1,5-bisphosphate carboxylase
		1376	Metallothionein
		1794	Chlorophyll a-b binding protein 21
		4342	Glycine-rich protein
		359	Early light-induced protein
		3825	No hits found
Pericarp	PP1
		1740	2OG-Fe(II) oxygenase superfamily/Senescence Related Gene SRG1
		6248	Metallothionein
		265	Mov34 family protein
		5850	Rubisco subunit binding-protein alpha subunit
		7886	No hits found
		1487	No hits found
		4906	Leucine-rich repeat family protein
		74	No hits found
		7094	Retrotransposon gag protein
		550	Conserved Hypothetical protein
		7597	Glycine-rich protein
		508	No hits found
		803	Macrophage migration inhibitory factor family protein/ light-inducible protein ATLS1
		561	No hits found
		246	Hydrophobic Protein from Soybean (HPS)-like subfamily protein
		3024	Dihydroflavonol reductase
		4813	Ubiquitin protein ligase E3
		182	No hits found
		854	No hits found
		1288	MEMB12 (Golgi SNARE protein membrin 12); v-SNARE
		1615	No hits found
		962	C2 domain containing protein
		779	No hits found
		5319	RING finger protein
		93	No hits found
		1118	No hits found
		443	No hits found
		1408	No hits found
		819	No hits found
		1307	Thioredoxin-like protein
		4248	No hits found
		7560	No hits found
		2046	No hits found
		1133	No hits found
		510	Conserved Hypothetical protein/ cold and salt response protein
		1327	No hits found
		1205	Expansin-like protein precursor
		484	MATE efflux family protein
		5307	Translation initiation factor1
		4637	Plant invertase/pectin methylesterase inhibitor
		14	Oligopeptide transporter-like protein
		5672	Metallothionein
		2342	Chaperonin
		7227	Spermidine synthase
Leaf	LF1
		6108	Reticulon/ 24 kda seed maturation protein-like protein
		7517	Cleft lip and palate transmembrane protein 1 (CLPTM1)
		6573	Chlorophyll A-B binding protein CP29
		5971	Phosphoribulokinase
		6932	Alanine aminotransferase
		7366	50S ribosomal protein L1
		264	Chlorophyll A-B binding protein
		4163	Chlorophyll A-B binding protein
		8097	(S)-2-hydroxy-acid oxidase, Glycolate oxidase
		7561	Late embryogenis abundant protein
		213	Glutamine synthetase
		8057	Plastidic thioredoxin-like protein
		1022	Glyceraldehyde-3-phosphate dehydrogenase
		4536	ABA/WDS induced protein
		1717	Glycerol-3-phosphate dehydrogenase
		4712	Constans-like protein
		2775	Conserved hypothetical protein
		8175	2-oxoglutarate-dependent dioxygenase
		1704	Aldo-keto reductase
		6465	Aldo/keto reductase
		3768	Tryparedoxin
		7326	Dehydrin
		5037	Ubiquitin conjugating enzyme
		2171	Ubiquitin conjugating enzyme
		6198	Germin-like protein
		3245	Xyloglucan endotransglycosylase
		6552	Haloacid dehalogenase-like hydrolase
		5784	Aquaporin
		7731	No hits found
		4428	Glycine-rich protein
		5813	Auxin_repressed; Dormancy/auxin associated protein
		501	NUCLEAR FUSION DEFECTIVE 6
		1720	Major latex-like protein
Embriogenic calli	EC1
		4947	40S ribosomal protein SA
		3375	Cystathionine gamma synthase
		2694	Glycine-rich RNA binding protein
		389	Glutathione S-transferase
		5130	Conserved hypothetical protein
		7241	Glycine-rich protein
		4396	Xanthine/uracil permease family protein
		5163	TAPETUM DETERMINANT 1
		7472	ERF-like transcription factor
		2472	NAC domain protein
		5881	Subtilisin-like protease
		7798	Glycine-rich protein
		6118	Homeodomain-leucine zipper protein
		2980	Conserved hypothetical protein
		3863	GDSL-motif lipase/hydrolase family protein
		4236	60S ribosomal protein L17-like protein
		4522	Elongation factor 2
		1005	Ascorbate peroxidase
		5708	Glyoxalase/Bleomycin resistance protein/Dioxygenase superfamily
		4578	Expansin
		1462	Guanine nucleotide-binding protein subunit
		5989	Thaumatin-like protein
		7684	Alpha-tubulin
